# Supplementary material for: SWATH mass spectrometry as a tool for quantitative profiling of the matrisome
Source: J Proteomics. 2018 Oct 30;189:11–22. doi: 10.1016/j.jprot.2018.02.026 (PMC6215756; doi:10.1016/j.jprot.2018.02.026)
Supplement: Supplemental Table S1 — Complete list of the murine matrisomal proteins included in the generated SWATH spectral library. Proteins are classified by matrisome categories (column A). [file mmc1.xlsx]

## Sheet: Supplemental Table S1
Glycoproteins	Collagens	Proteoglycans	Affiliated proteins	Regulators	Secreted factors
Adipoq	Col12a1	Aspn	Anxa1	Adam10	Angptl3
Aebp1	Col14a1	Bgn	Anxa11	Adam23	Bmp3
Agrn	Col15a1	Dcn	Anxa2	Adam9	Crlf3
Creld2	Col18a1	Fmod	Anxa3	Agt	Cxcl15
Dpt	Col1a1	Hspg2	Anxa4	Ambp	Egfl7
Ecm1	Col1a2	Lum	Anxa5	Cela1	Fgf1
Efemp1	Col3a1	Ogn	Anxa6	Cela2a	Hcfc1
Egflam	Col4a1	Prelp	Anxa7	Cela3b	Igf1
Eln	Col4a2	Prg2	Anxa9	Cpn2	Inhbc
Emilin1	Col5a2		C1qb	Cst3	Megf6
Fbln1	Col6a1		C1qtnf2	Cstb	Mst1
Fbln2	Col6a2		Clec10a	Ctsa	Pf4
Fbln5	Col6a5		Clec1a	Ctsb	S100a10
Fbn1	Col6a6		Clec4f	Ctsc	S100a11
Fga			Clec4g	Ctsd	S100a13
Fgb			Colec12	Ctsh	S100a6
Fgg			Cspg4	Ctss	S100a8
Fgl1			Frem2	Ctsz	S100a9
Fn1			Gpc1	F10	S100g
Hmcn1			Gpc3	F12	Scube2
Igfals			Hpx	F13a1
Igfbp6			Lgals1	F2
Igfbp7			Lgals3	Fam20c
Lama2			Lgals8	Hrg
Lama3			Lgals9	Htra1
Lama4			Lgalsl	Hyal2
Lama5			Lman1	Itih1
Lamb1			Mbl2	Itih2
Lamb2			Plxdc2	Itih3
Lamb3			Plxna1	Itih4
Lamc1			Plxnb2	Kng1
Lamc2			Sema3c	Loxl1
Ltbp1			Sema7a	Masp1
Ltbp2			Sftpa1	Mmp2
Ltbp4			Sftpb	Ngly1
Matn4			Sftpc	P4ha1
Mfap4			Sftpd	Plg
Mfge8				Plod1
Mmrn1				Plod2
Mmrn2				Plod3
Ndnf				Prss2
Nid1				Pzp
Nid2				Serpina1b
Npnt				Serpina1c
Ntn1				Serpina1d
Ntn4				Serpina1e
Papln				Serpina3k
Pcolce				Serpina3m
Postn				Serpina3n
Pxdn				Serpina6
Slit3				Serpinb1a
Sparc				Serpinc1
Sparcl1				Serpind1
Spon1				Serpinf1
Tgfbi				Serpinf2
Thbs1				Serping1
Thbs3				Serpinh1
Tinagl1				Tgm1
Tnc				Tgm2
Vtn
Vwa5a
Vwf
