# Supplementary material for: SWATH mass spectrometry as a tool for quantitative profiling of the matrisome
Source: J Proteomics. 2018 Oct 30;189:11–22. doi: 10.1016/j.jprot.2018.02.026 (PMC6215756; doi:10.1016/j.jprot.2018.02.026)
Supplement: Supplemental Table S2 — List of individual matrisomal proteins identified by DDA MS and SWATH MS across 2 non-enriched samples of liver and lung. Proteins are classified by matrisome categories (column A). [file mmc2.xlsx]

## Sheet: Supplemental Table S2
Class	Gene Name	Protein name	Uniprot Accession No.	LIVER		LUNG
				DDA	SWATH	DDA	SWATH
Glycoproteins	Adipoq	Adiponectin	Q60994				x
	Agrn	Agrin	A2ASQ1			x	x
	Dpt	Dermatopontin	Q9QZZ6			x	x
	Ecm1	Extracellular matrix protein 1	Q61508			x	x
	Efemp1	EGF-containing fibulin-like extracellular matrix protein 1	Q8BPB5			x	x
	Eln	Elastin	P54320		x	x	x
	Emilin1	EMILIN-1	Q99K41		x	x	x
	Fbln1	Fibulin-1	Q08879				x
	Fbln5	Fibulin-5	Q9WVH9			x	x
	Fbn1	Fibrillin-1	Q61554			x	x
	Fga	Fibrinogen alpha chain	E9PV24	x	x	x	x
	Fgb	Fibrinogen beta chain	Q8K0E8	x	x	x	x
	Fgg	Fibrinogen gamma chain	Q8VCM7	x	x	x	x
	Fn1	Fibronectin	P11276	x	x	x	x
	Lama2	Laminin subunit alpha-2	Q60675			x	x
	Lama3	Laminin subunit alpha-3	Q61789		x	x	x
	Lama4	Laminin subunit alpha-4	P97927			x	x
	Lama5	Laminin subunit alpha-5	Q61001		x	x	x
	Lamb1	Laminin subunit beta-1	P02469		x	x	x
	Lamb2	Laminin subunit beta-2	Q61292		x	x	x
	Lamb3	Laminin subunit beta-3	Q61087		x	x	x
	Lamc1	Laminin subunit gamma-1	P02468		x	x	x
	Lamc2	Laminin subunit gamma-2	Q61092			x	x
	Ltbp1	Latent-transforming growth factor beta-binding protein 1	Q8CG19			x
	Ltbp4	Latent-transforming growth factor beta-binding protein 4	Q8K4G1			x
	Mfap2	Microfibrillar-associated protein 2	P55002			x
	Mfap4	Microfibril-associated glycoprotein 4	Q9D1H9			x	x
	Mfge8	Lactadherin	P21956		x	x	x
	Mmrn1	Multimerin-1	B2RPV6		x		x
	Mmrn2	Multimerin-2	A6H6E2				x
	Nid1	Nidogen-1	P10493		x	x	x
	Nid2	Nidogen-2	O88322			x	x
	Npnt	Nephronectin	Q91V88		x	x	x
	Postn	Periostin	Q62009			x	x
	Slit3	Slit homolog 3 protein	Q9WVB4			x
	Sparc	Secreted protein acidic and rich in cysteine	P07214			x	x
	Spon1	Spondin-1	Q8VCC9		x	x	x
	Tgfbi	Transforming growth factor-beta-induced protein ig-h3	P82198				x
	Thbs1	Thrombospondin-1	P35441		x	x	x
	Tinagl1	Tubulointerstitial nephritis antigen-like	Q99JR5	x	x	x	x
	Vtn	Vitronectin	P29788	x		x	x
	Vwa5a	von Willebrand factor A domain-containing protein 5A	Q99KC8	x	x	x	x
	Vwf	von Willebrand factor	Q8CIZ8			x	x
collagens	Col12a1	Collagen alpha-1(XII) chain	Q60847		x	x	x
	Col14a1	Collagen alpha-1(XIV) chain	Q80X19	x	x	x	x
	Col15a1	Collagen alpha-1(XV) chain	O35206				x
	Col18a1	Collagen alpha-1(XVIII) chain	P39061	x	x	x	x
	Col1a1	Collagen alpha-1(I) chain	P11087	x	x	x	x
	Col1a2	Collagen alpha-2(I) chain	Q01149	x	x	x	x
	Col3a1	Collagen alpha-1(III) chain	P08121	x	x	x
	Col4a1	Collagen alpha-1(IV) chain	P02463	x		x	x
	Col4a2	Collagen alpha-2(IV) chain	P08122	x	x	x	x
	Col4a3	Collagen alpha-3(IV) chain	Q9QZS0			x
	Col6a1	Collagen alpha-1(VI) chain	Q04857	x	x	x	x
	Col6a2	Collagen alpha-2(VI) chain	Q02788	x	x	x	x
proteoglycans	Aspn	Asporin	Q99MQ4			x	x
	Bgn	Biglycan	P28653	x	x	x	x
	Dcn	Decorin	P28654	x	x	x	x
	Hspg2	Perlecan	Q05793	x	x	x	x
	Lum	Lumican	P51885	x	x	x	x
	Ogn	Mimecan	Q62000		x	x	x
	Prelp	Prolargin	Q9JK53		x	x	x
affiliated proteins	Anxa1	Annexin A1	P10107			x	x
	Anxa11	Annexin A11	P97384	x	x	x	x
	Anxa2	Annexin A2	P07356	x	x	x	x
	Anxa3	Annexin A3	O35639		x	x	x
	Anxa4	Annexin A4	P97429	x	x	x	x
	Anxa5	Annexin A5	P48036	x	x	x	x
	Anxa6	Annexin A6	P14824	x	x	x	x
	Anxa7	Annexin A7	Q07076	x	x	x	x
	Clec14a	C-type lectin domain family 14 member A	Q8VCP9			x
	Clec4f	C-type lectin domain family 4 member F	P70194	x	x
	Colec12	Collectin-12	Q8K4Q8		x	x	x
	Cspg4	Chondroitin sulfate proteoglycan 4	Q8VHY0		x
	Hpx	Hemopexin	Q91X72		x	x	x
	Lgals1	Galectin-1	P16045			x	x
	Lgals3	Galectin-3	P16110			x	x
	Lgals8	Galectin-8	Q9JL15		x
	Lgals9	Galectin-9	O08573	x	x		x
	Lman1	Protein ERGIC-53	Q9D0F3	x	x	x
	Mbl2	Mannose-binding protein C	P41317	x	x	x	x
	Plxdc2	Plexin domain-containing protein 2	Q9DC11			x	x
	Plxnb2	Plexin-B2	B2RXS4		x		x
	Sftpa1	Pulmonary surfactant-associated protein A	P35242			x	x
	Sftpb	Pulmonary surfactant-associated protein B	P50405			x	x
	Sftpc	Pulmonary surfactant-associated protein C	P21841			x	x
	Sftpd	Pulmonary surfactant-associated protein D	P50404			x
regulators	Adam10	Disintegrin and metalloproteinase domain-containing protein 10	O35598			x
	Cst3	Cystatin-C	P21460				x
	Cstb	Cystatin-B	Q62426		x	x	x
	Ctsa	Lysosomal protective protein	P16675		x
	Ctsb	Cathepsin B	P10605	x	x	x
	Ctsc	Dipeptidyl peptidase 1	P97821	x	x		x
	Ctsd	Cathepsin D	P18242	x	x	x	x
	Ctsh	Pro-cathepsin H	P49935	x	x	x	x
	Ctsz	Cathepsin Z	Q9WUU7	x	x	x	x
	F13a1	Coagulation factor XIII A chain	Q8BH61				x
	F2	Prothrombin	P19221	x	x	x	x
	Hrg	Histidine-rich glycoprotein	Q9ESB3		x		x
	Htra4	Serine protease HTRA4	A2RT60	x
	Itih1	Inter-alpha-trypsin inhibitor heavy chain H1	Q61702		x		x
	Itih2	Inter-alpha-trypsin inhibitor heavy chain H2	Q61703		x		x
	Itih4	Inter alpha-trypsin inhibitor, heavy chain 4	A6X935		x	x	x
	Kng1	Kininogen-1	O08677	x	x	x	x
	Loxl1	Lysyl oxidase homolog 1	P97873			x	x
	Plg	Plasminogen	P20918	x	x	x	x
	Plod3	Procollagen-lysine,2-oxoglutarate 5-dioxygenase 3	Q9R0E1			x	x
	Prss2	Anionic trypsin-2	P07146				x
	Pzp	Pregnancy zone protein	Q61838	x	x	x	x
	Serpina1a	Alpha-1-antitrypsin 1-1	P07758	x		x
	Serpina1b	Alpha-1-antitrypsin 1-2	P22599	x	x	x	x
	Serpina1c	Alpha-1-antitrypsin 1-3	Q00896	x	x	x	x
	Serpina1d	Alpha-1-antitrypsin 1-4	Q00897	x	x	x	x
	Serpina1e	Alpha-1-antitrypsin 1-5	Q00898	x	x		x
	Serpina3k	Serine protease inhibitor A3K	P07759	x	x	x	x
	Serpina3m	Serine protease inhibitor A3M	Q03734		x		x
	Serpina6	Corticosteroid-binding globulin	Q06770			x	x
	Serpinb1a	Leukocyte elastase inhibitor A	Q9D154			x	x
	Serpinb1c	Leukocyte elastase inhibitor C	Q5SV42			x
	Serpinc1	Antithrombin-III	P32261	x	x	x	x
	Serpinf2	Alpha-2-antiplasmin	Q61247		x		x
	Serping1	Plasma protease C1 inhibitor	P97290			x	x
	Serpinh1	Serpin H1	P19324	x	x	x	x
	Tgm1	Protein-glutamine gamma-glutamyltransferase K	Q9JLF6	x	x		x
	Tgm2	Protein-glutamine gamma-glutamyltransferase 2	P21981	x	x	x	x
secreted factors	Hcfc1	Host cell factor 1	Q61191				x
	Pf4	Platelet factor 4	Q9Z126			x
	S100a10	Protein S100-A10	P08207			x	x
	S100a11	Protein S100-A11	P50543			x	x
	S100a13	Protein S100-A13	P97352			x	x
	S100a6	Protein S100-A6	P14069			x	x
	S100a8	Protein S100-A8	P27005			x	x
	S100a9	Protein S100-A9	P31725			x	x
	S100g	Protein S100-G	P97816				x
