# Supplementary material for: SWATH mass spectrometry as a tool for quantitative profiling of the matrisome
Source: J Proteomics. 2018 Oct 30;189:11–22. doi: 10.1016/j.jprot.2018.02.026 (PMC6215756; doi:10.1016/j.jprot.2018.02.026)
Supplement: Supplemental Table S3 — Quantitative comparison of 125 matrisomal proteins identified across lung and liver samples (n = 6). Proteins are classified by matrisome categories (column A) and ordered alphabetically within each category. Mean Log2 values of signal peak area for both liver and lung samples are shown in columns E and F, respectively. Log2 fold change for each protein is given in column G. Difference in mean Log2 values between liver and lung samples was tested by Welch's t-test with Benjamini's-Hochberg's correction of p-value. Statistically significant difference (q < 0.01) in Log2 values and calculated q-values are shown in column H and I, respectively. “NaN” indicates missing or incalculable values. [file mmc3.xlsx]

## Sheet: Supplemental Table S3
Class	Gene Name	Protein Name	Uniprot Accesion No.	Mean Liver Log2 value	Mean Lung Log2 value	Lung/Liver Log2 fold change	T-test Significant	q-value
Glycoproteins	Adipoq	Adiponectin	Q60994	NaN	7.29676	NaN		NaN
	Agrn	Agrin	A2ASQ1	NaN	6.72745	NaN		NaN
	Dpt	Dermatopontin	Q9QZZ6	NaN	6.74044	NaN		NaN
	Ecm1	Extracellular matrix protein 1	Q61508	NaN	6.26119	NaN		NaN
	Efemp1	EGF-containing fibulin-like extracellular matrix protein 1	Q8BPB5	3.96142	5.1288	1.16738		1
	Eln	Elastin	P54320	4.80956	8.43614	3.62658	+	0.000330202
	Emilin1	EMILIN-1	Q99K41	4.07325	8.27419	4.20094	+	0.00272236
	Fbln1	Fibulin-1	Q08879	NaN	6.30272	NaN		NaN
	Fbln5	Fibulin-5	Q9WVH9	5.80874	9.98763	4.17889		1
	Fbn1	Fibrillin-1	Q61554	5.26789	10.4031	5.13521	+	0.000167493
	Fga	Fibrinogen alpha chain	E9PV24	7.63224	9.20418	1.57194	+	3.53471e-05
	Fgb	Fibrinogen beta chain	Q8K0E8	8.45171	10.3144	1.86269	+	2.8173e-05
	Fgg	Fibrinogen gamma chain	Q8VCM7	7.88945	9.96805	2.0786	+	2.14834e-05
	Fn1	Fibronectin	P11276	7.7776	8.89694	1.11934	+	0.000411221
	Lama2	Laminin subunit alpha-2	Q60675	9.10691	5.90437	-3.20254	+	0.0170819
	Lama3	Laminin subunit alpha-3	Q61789	6.38093	8.80392	2.42299	+	0.0599147
	Lama4	Laminin subunit alpha-4	P97927	5.34064	7.49982	2.15918	+	0.000289869
	Lama5	Laminin subunit alpha-5	Q61001	6.31636	9.59851	3.28215	+	0.00229155
	Lamb1	Laminin subunit beta-1	P02469	6.64713	7.97729	1.33016		0.376632
	Lamb2	Laminin subunit beta-2	Q61292	4.78595	8.8151	4.02915	+	0.0177107
	Lamb3	Laminin subunit beta-3	Q61087	4.52816	7.99801	3.46985		0.1671
	Lamc1	Laminin subunit gamma-1	P02468	7.86571	9.13927	1.27356	+	0.00122663
	Lamc2	Laminin subunit gamma-2	Q61092	NaN	8.03689	NaN		NaN
	Ltbp4	Latent-transforming growth factor beta-binding protein 4	Q8K4G1	NaN	5.48194	NaN		NaN
	Mfap4	Microfibril-associated glycoprotein 4	Q9D1H9	NaN	9.44376	NaN		NaN
	Mfge8	Lactadherin	P21956	6.19255	5.90003	-0.29252		1
	Mmrn1	Multimerin-1	B2RPV6	5.80427	4.79569	-1.00858		0.581214
	Mmrn2	Multimerin-2	A6H6E2	NaN	4.18242	NaN		NaN
	Nid1	Nidogen-1	P10493	2.25369	9.13272	6.87903		1
	Nid2	Nidogen-2	O88322	3.90487	6.43511	2.53024	+	0.00292644
	Npnt	Nephronectin	Q91V88	6.46759	6.37124	-0.09635		1
	Sparc	SPARC	P07214	NaN	6.06747	NaN		NaN
	Spon1	Spondin-1	Q8VCC9	6.86032	6.75541	-0.10491		1
	Tgfbi	Transforming growth factor-beta-induced protein ig-h3	P82198	NaN	6.35517	NaN		NaN
	Tinagl1	Tubulointerstitial nephritis antigen-like	Q99JR5	4.35322	6.82171	2.46849	+	2.25124e-05
	Vtn	Vitronectin	P29788	5.45807	6.58091	1.12284	+	0.04266
	Vwa5a	von Willebrand factor A domain-containing protein 5A	Q99KC8	5.57992	7.21719	1.63727	+	9.27931e-05
	Vwf	von Willebrand factor	Q8CIZ8	NaN	6.28168	NaN		NaN
Collagens	Col12a1	Collagen alpha-1(XII) chain	Q60847	7.40754	6.42581	-0.98173		0.164882
	Col14a1	Collagen alpha-1(XIV) chain	Q80X19	5.3128	5.7021	0.3893		0.361663
	Col15a1	Collagen alpha-1(XV) chain	O35206	7.46436	6.45961	-1.00475		1
	Col18a1	Collagen alpha-1(XVIII) chain	P39061	4.44522	5.70838	1.26316	+	0.00409306
	Col1a1	Collagen alpha-1(I) chain	P11087	9.06756	11.1663	2.09874	+	0.0029263
	Col1a2	Collagen alpha-2(I) chain	Q01149	7.78153	9.15501	1.37348	+	0.0251335
	Col3a1	Collagen alpha-1(III) chain	P08121	3.48954	6.58824	3.0987		0
	Col4a1	Collagen alpha-1(IV) chain	P02463	6.94638	9.42342	2.47704	+	0.000211627
	Col4a2	Collagen alpha-2(IV) chain	P08122	7.6838	11.3833	3.6995	+	1.99402e-08
	Col6a1	Collagen alpha-1(VI) chain	Q04857	7.02283	9.75858	2.73575	+	2.62524e-06
	Col6a2	Collagen alpha-2(VI) chain	Q02788	11.5839	10.3974	-1.1865		0.32213
Proteoglycans	Aspn	Asporin	Q99MQ4	NaN	6.28313	NaN		NaN
	Bgn	Biglycan	P28653	6.87242	8.96764	2.09522	+	0.000502081
	Dcn	Decorin	P28654	7.01875	8.57168	1.55293	+	0.00236612
	Hspg2	Perlecan	Q05793	5.8377	8.51952	2.68182	+	7.62518e-09
	Lum	Lumican	P51885	5.56014	8.2512	2.69106	+	6.86996e-07
	Ogn	Mimecan	Q62000	4.02114	8.883	4.86186	+	0.0204524
	Postn	Periostin	Q62009	9.65989	9.31564	-0.34425		1
	Prelp	Prolargin	Q9JK53	6.63683	8.50855	1.87172	+	0.00376776
	Prg2	Bone marrow proteoglycan	Q61878	NaN	7.2101	NaN		NaN
Affiliated proteins	Anxa1	Annexin A1	P10107	4.47725	8.40315	3.9259	+	0.0396714
	Anxa11	Annexin A11	P97384	6.55761	7.74102	1.18341	+	0.00184388
	Anxa2	Annexin A2	P07356	6.66892	9.61054	2.94162	+	9.73032e-11
	Anxa3	Annexin A3	O35639	6.64884	10.2305	3.58166	+	0.00127766
	Anxa4	Annexin A4	P97429	6.9328	8.47925	1.54645	+	0.00017228
	Anxa5	Annexin A5	P48036	7.26718	10.6573	3.39012	+	1.50638e-11
	Anxa6	Annexin A6	P14824	9.13202	9.75516	0.62314	+	0.000824412
	Anxa7	Annexin A7	Q07076	7.04977	7.67147	0.6217	+	0.000344558
	Clec4f	C-type lectin domain family 4 member F	P70194	5.45412	6.10401	0.64989	+	0.0404033
	Colec12	Collectin-12	Q8K4Q8	6.43616	8.28454	1.84838	+	0.0429754
	Cspg4	Chondroitin sulfate proteoglycan 4	Q8VHY0	7.63297	5.42411	-2.20886		0.272411
	Hpx	Hemopexin	Q91X72	5.45551	6.83335	1.37784	+	0.0195921
	Lgals1	Galectin-1	P16045	NaN	7.57901	NaN		NaN
	Lgals3	Galectin-3	P16110	3.47415	8.07599	4.60184		1
	Lgals8	Galectin-8	Q9JL15	5.77961	NaN	NaN		NaN
	Lgals9	Galectin-9	O08573	8.58928	6.11418	-2.4751	+	1.85141e-05
	Lman1	Protein ERGIC-53	Q9D0F3	7.91153	NaN	NaN		NaN
	Lman2	Vesicular integral-membrane protein VIP36	Q9DBH5	7.074	6.79557	-0.27843		0.165005
	Mbl2	Mannose-binding protein C	P41317	6.4376	5.33738	-1.10022	+	0.00122746
	Plxdc2	Plexin domain-containing protein 2	Q9DC11	5.75906	6.4456	0.68654		0.125712
	Plxnb2	Plexin-B2	B2RXS4	7.98428	7.21633	-0.76795		0.121245
	Sftpa1	Pulmonary surfactant-associated protein A	P35242	NaN	7.69147	NaN		NaN
	Sftpb	Pulmonary surfactant-associated protein B	P50405	NaN	6.50595	NaN		NaN
	Sftpc	Pulmonary surfactant-associated protein C	P21841	NaN	3.99679	NaN		NaN
Regulators	Cela1	Chymotrypsin-like elastase family member 1	Q91X79	3.96849	NaN	NaN		NaN
	Cst3	Cystatin-C	P21460	NaN	6.76217	NaN		NaN
	Cstb	Cystatin-B	Q62426	5.61919	6.65561	1.03642	+	0.0228594
	Ctsa	Lysosomal protective protein	P16675	5.45107	NaN	NaN		NaN
	Ctsb	Cathepsin B	P10605	5.85824	NaN	NaN		NaN
	Ctsc	Dipeptidyl peptidase 1	P97821	6.93117	7.40185	0.47068	+	0.00224996
	Ctsd	Cathepsin D	P18242	7.4536	7.92212	0.46852	+	0.00622599
	Ctsh	Pro-cathepsin H	P49935	6.66665	6.49948	-0.16717		0.122156
	Ctsz	Cathepsin Z	Q9WUU7	7.17035	6.66331	-0.50704	+	0.00734908
	F13a1	Coagulation factor XIII A chain	Q8BH61	NaN	7.16732	NaN		NaN
	F2	Prothrombin	P19221	5.2555	6.50338	1.24788		0.43643
	Hrg	Histidine-rich glycoprotein	Q9ESB3	6.06964	5.81725	-0.25239		0.640243
	Itih1	Inter-alpha-trypsin inhibitor heavy chain H1	Q61702	5.94826	6.23955	0.29129		0.353143
	Itih2	Inter-alpha-trypsin inhibitor heavy chain H2	Q61703	4.98816	5.16533	0.17717		0.656852
	Itih4	Inter alpha-trypsin inhibitor, heavy chain 4	A6X935	4.97584	6.25138	1.27554	+	0.023658
	Kng1	Kininogen-1	O08677	7.15912	8.77505	1.61593	+	0.000138268
	Loxl1	Lysyl oxidase homolog 1	P97873	NaN	7.91698	NaN		NaN
	P4ha1	Prolyl 4-hydroxylase subunit alpha-1	Q60715	NaN	5.6903	NaN		NaN
	Plg	Plasminogen	P20918	6.83867	7.17859	0.33992	+	0.0806925
	Plod3	Procollagen-lysine,2-oxoglutarate 5-dioxygenase 3	Q9R0E1	NaN	4.87544	NaN		NaN
	Prss2	Anionic trypsin-2	P07146	7.90027	8.76425	0.86398		0.549181
	Pzp	Pregnancy zone protein	Q61838	7.5449	8.53963	0.99473	+	0.00054828
	Serpina1b	Alpha-1-antitrypsin 1-2	P22599	7.68955	8.58726	0.89771	+	0.00108432
	Serpina1c	Alpha-1-antitrypsin 1-3	Q00896	8.27036	9.8401	1.56974	+	3.43325e-05
	Serpina1d	Alpha-1-antitrypsin 1-4	Q00897	7.72601	8.90068	1.17467	+	0.000581042
	Serpina1e	Alpha-1-antitrypsin 1-5	Q00898	6.72694	7.75593	1.02899	+	2.27141e-05
	Serpina3k	Serine protease inhibitor A3K	P07759	6.43098	7.71443	1.28345	+	0.000274289
	Serpina3m	Serine protease inhibitor A3M	Q03734	4.59194	5.60319	1.01125	+	0.0811754
	Serpina6	Corticosteroid-binding globulin	Q06770	NaN	5.67299	NaN		NaN
	Serpinb1a	Leukocyte elastase inhibitor A	Q9D154	3.40884	6.17883	2.76999		1
	Serpinb6	Serpin B6	Q60854	3.94989	7.53812	3.58823		1
	Serpinc1	Antithrombin-III	P32261	6.55195	7.82526	1.27331	+	0.00129602
	Serpinf2	Alpha-2-antiplasmin	Q61247	4.39842	6.34118	1.94276	+	0.0568281
	Serping1	Plasma protease C1 inhibitor	P97290	NaN	6.08629	NaN		NaN
	Serpinh1	Serpin H1	P19324	4.74811	7.23799	2.48988	+	9.51594e-09
Secreted proteins	Hcfc1	Host cell factor 1	Q61191	NaN	5.37165	NaN		NaN
	S100a10	Protein S100-A10	P08207	NaN	6.32892	NaN		NaN
	S100a11	Protein S100-A11	P50543	5.31475	8.39912	3.08437		1
	S100a13	Protein S100-A13	P97352	NaN	7.19219	NaN		NaN
	S100a6	Protein S100-A6	P14069	NaN	10.196	NaN		NaN
	S100a8	Protein S100-A8	P27005	NaN	6.63261	NaN		NaN
	S100a9	Protein S100-A9	P31725	5.25292	8.97609	3.72317		1
	S100g	Protein S100-G	P97816	NaN	4.87578	NaN		NaN
