# Supplementary material for: SWATH mass spectrometry as a tool for quantitative profiling of the matrisome
Source: J Proteomics. 2018 Oct 30;189:11–22. doi: 10.1016/j.jprot.2018.02.026 (PMC6215756; doi:10.1016/j.jprot.2018.02.026)
Supplement: Supplemental Table S4 — Quantitative comparison of 81 matrisomal proteins identified across ECM enriched and non-enriched liver samples (n = 6). Proteins are classified by matrisome categories (column A) and ordered alphabetically within each category. Mean Log2 values of signal peak area for both ECM enriched and non-enriched liver samples are shown in columns E and F, respectively. Log2 fold change for each protein is given in column G. Difference in mean Log2 values between ECM enriched and non-enriched samples was tested by Welch's t-test with Benjamini's-Hochberg's correction of p-value. Statistically significant difference (q < 0.01) in Log2 values and calculated q-values are shown in column H and I, respectively. “NaN” indicates missing or incalculable values. [file mmc4.xlsx]

## Sheet: Supplemental Table S4
Class	Gene Name	Protein Name	Uniprot Accesion No.	Mean Log2 value enriched liver	Mean Log2 value non-enriched liver	enriched/non-enriched liver Log2 fold change	T-test Significant	q-value
Glycoproteins	Dpt	Dermatopontin	Q9QZZ6	8.90311	NaN	NaN		NaN
	Ecm1	Extracellular matrix protein 1	Q61508	7.29329	NaN	NaN		NaN
	Eln	Elastin	P54320	6.70391	3.82074	2.88317	+	1.45765e-05
	Emilin1	EMILIN-1	Q99K41	8.41243	3.33192	5.08051	+	0.000652272
	Fbln5	Fibulin-5	Q9WVH9	6.2731	NaN	NaN		NaN
	Fbn1	Fibrillin-1	Q61554	8.86269	5.71956	3.14313		1
	Fga	Fibrinogen alpha chain	E9PV24	9.57953	7.06588	2.51365	+	2.0484e-05
	Fgb	Fibrinogen beta chain	Q8K0E8	10.2897	7.6055	2.6842	+	1.40172e-06
	Fgg	Fibrinogen gamma chain	Q8VCM7	8.62643	6.9892	1.63723	+	5.81931e-05
	Fn1	Fibronectin	P11276	10.6148	6.98777	3.62703	+	2.06507e-08
	Lama2	Laminin subunit alpha-2	Q60675	6.13592	9.30106	-3.16514		1
	Lama4	Laminin subunit alpha-4	P97927	6.59691	4.7441	1.85281	+	0.00282535
	Lama5	Laminin subunit alpha-5	Q61001	7.33319	7.07926	0.25393		0.71133
	Lamb2	Laminin subunit beta-2	Q61292	8.13701	3.8655	4.27151	+	0.000336977
	Lamc1	Laminin subunit gamma-1	P02468	7.94616	7.51277	0.43339	+	0.0947424
	Nid1	Nidogen-1	P10493	7.57824	3.19424	4.384		1
	Nid2	Nidogen-2	O88322	7.7453	4.08879	3.65651	+	0.00454483
	Postn	Periostin	Q62009	6.75016	5.95455	0.79561		1
	Tgfbi	Transforming growth factor-beta-induced protein ig-h3	P82198	6.41418	NaN	NaN		NaN
	Tinagl1	Tubulointerstitial nephritis antigen-like	Q99JR5	7.60547	3.77623	3.82924	+	1.54047e-05
	Vwa5a	von Willebrand factor A domain-containing protein 5A	Q99KC8	NaN	4.92219	NaN		NaN
	Vwf	von Willebrand factor	Q8CIZ8	5.93571	NaN	NaN		NaN
Collagens	Col12a1	Collagen alpha-1(XII) chain	Q60847	6.00135	6.32097	-0.31962		1
	Col14a1	Collagen alpha-1(XIV) chain	Q80X19	7.62263	5.07474	2.54789	+	1.01025e-06
	Col15a1	Collagen alpha-1(XV) chain	O35206	6.10522	6.98137	-0.87615		1
	Col18a1	Collagen alpha-1(XVIII) chain;	P39061	7.58583	3.8572	3.72863	+	2.0137e-05
	Col1a1	Collagen alpha-1(I) chain	P11087	12.5796	8.70404	3.87556	+	1.27355e-05
	Col1a2	Collagen alpha-2(I) chain	Q01149	10.9631	7.64941	3.31369	+	1.1818e-05
	Col3a1	Collagen alpha-1(III) chain	P08121	6.55496	3.29944	3.25552		1
	Col4a1	Collagen alpha-1(IV) chain	P02463	10.1842	6.54831	3.63589	+	3.51771e-06
	Col4a2	Collagen alpha-2(IV) chain	P08122	10.233	7.07829	3.15471	+	2.24594e-06
	Col6a1	Collagen alpha-1(VI) chain	Q04857	10.9142	7.0493	3.8649	+	1.38431e-05
	Col6a2	Collagen alpha-2(VI) chain	Q02788	10.917	11.0078	-0.0908		1
	Col6a5	Collagen alpha-5(VI) chain	A6H584	7.91639	5.09503	2.82136		1
	Col6a6	Collagen alpha-6(VI) chain	Q8C6K9	7.86242	NaN	NaN		1
Proteoglycans	Agrn	Agrin	A2ASQ1	5.19272	NaN	NaN		NaN
	Bgn	Biglycan	P28653	7.75089	5.95155	1.79934	+	0.00238962
	Dcn	Decorin	P28654	8.64703	6.05391	2.59312	+	5.02107e-08
	Hspg2	Perlecan	Q05793	9.32736	5.74305	3.58431	+	1.46452e-06
	Lum	Lumican	P51885	8.43222	5.29821	3.13401	+	0.000470947
	Ogn	Mimecan	Q62000	7.85069	2.84184	5.00885	+	0.00731583
	Prelp	Prolargin	Q9JK53	7.96228	6.14221	1.82007	+	0.00027692
	Prg2	Bone marrow proteoglycan	Q61878	7.08142	NaN	NaN		NaN
Affiliated proteins	Anxa11	Annexin A11	P97384	7.05567	6.17835	0.87732	+	0.0517659
	Anxa2	Annexin A2	P07356	5.44749	5.87246	-0.42497		1
	Anxa4	Annexin A4	P97429	NaN	6.22461	NaN		NaN
	Anxa5	Annexin A5	P48036	6.29257	6.51067	-0.2181		1
	Anxa6	Annexin A6	P14824	5.78894	8.03027	-2.24133	+	0.000300115
	Anxa7	Annexin A7	Q07076	8.39201	6.42318	1.96883	+	1.51997e-06
	Clec4f	C-type lectin domain family 4 member F	P70194	7.29624	5.19292	2.10332		0.216683
	Colec12	Collectin-12	Q8K4Q8	7.08233	6.06752	1.01481		0.444849
	Hpx	Hemopexin	Q91X72	5.356	5.09943	0.25657		1
	Lgals3	Galectin-3	P16110	5.84253	3.31478	2.52775		1
	Lgals8	Galectin-8	Q9JL15	6.71234	5.30776	1.40458	+	0.000363926
	Lgals9	Galectin-9	O08573	9.22909	8.77034	0.45875	+	0.0348058
	Lman1	Protein ERGIC-53	Q9D0F3	7.13349	8.21062	-1.07713	+	0.00233041
	Mbl2	Mannose-binding protein C	P41317	NaN	5.79765	NaN		NaN
	Plxnb2	Plexin-B2	B2RXS4	6.19299	7.34756	-1.15457		1
Regulators	Cela1	Chymotrypsin-like elastase family member 1	Q91X79	NaN	3.70066	NaN		NaN
	Ctsb	Cathepsin B	P10605	NaN	5.48989	NaN		NaN
	Ctsc	Dipeptidyl peptidase 1	P97821	NaN	6.03074	NaN		NaN
	Ctsd	Cathepsin D	P18242	6.33694	6.79585	-0.45891	+	0.00533739
	Ctsh	Pro-cathepsin H	P49935	NaN	6.28993	NaN		NaN
	Ctsz	Cathepsin Z	Q9WUU7	NaN	6.96212	NaN		NaN
	Hrg	Histidine-rich glycoprotein	Q9ESB3	NaN	5.88582	NaN		NaN
	Itih1	Inter-alpha-trypsin inhibitor heavy chain H1	Q61702	5.93275	5.60771	0.32504		0.413362
	Itih2	Inter-alpha-trypsin inhibitor heavy chain H2	Q61703	5.01325	4.62641	0.38684		0.530289
	Itih4	Inter alpha-trypsin inhibitor, heavy chain 4	A6X935	5.24372	4.37845	0.86527		1
	Plg	Plasminogen	P20918	7.95945	6.9779	0.98155	+	0.00746064
	Prss2	Anionic trypsin-2	P07146	7.00673	6.19799	0.80874		1
	Pzp	Pregnancy zone protein	Q61838	6.03217	7.43728	-1.40511		0.362635
	Serpina1b	Alpha-1-antitrypsin 1-2	P22599	NaN	6.43981	NaN		NaN
	Serpina1c	Alpha-1-antitrypsin 1-3	Q00896	6.44006	7.3681	-0.92804	+	0.000272665
	Serpina1d	Alpha-1-antitrypsin 1-4	Q00897	7.07964	6.92869	0.15095		1
	Serpina1e	Alpha-1-antitrypsin 1-5	Q00898	NaN	6.11228	NaN		NaN
	Serpina3k	Serine protease inhibitor A3K	P07759	5.6582	5.62433	0.03387		1
	Serpinc1	Antithrombin-III	P32261	NaN	6.1849	NaN		NaN
	Serpinf2	Alpha-2-antiplasmin	Q61247	NaN	4.37232	NaN		NaN
	Serpinh1	Serpin H1	P19324	6.73619	4.34105	2.39514	+	1.19318e-06
	Tgm1	Protein-glutamine gamma-glutamyltransferase K	Q9JLF6	5.84459	5.71157	0.13302		0.66567
	Tgm2	Protein-glutamine gamma-glutamyltransferase 2	P21981	10.4925	7.6685	2.824	+	1.35968e-06
