# Supplementary material for: SWATH mass spectrometry as a tool for quantitative profiling of the matrisome
Source: J Proteomics. 2018 Oct 30;189:11–22. doi: 10.1016/j.jprot.2018.02.026 (PMC6215756; doi:10.1016/j.jprot.2018.02.026)
Supplement: Supplemental Table S5 — Quantitative comparison of 112 matrisomal proteins identified across ECM enriched and non-enriched lung samples (n = 6). Proteins are classified by matrisome categories (column A) and ordered alphabetically within each category. Mean Log2 values of signal peak area for both ECM enriched and non-enriched lung samples are shown in columns E and F, respectively. Log2 fold change for each protein is given in column G. Difference in mean Log2 values between ECM enriched and non-enriched samples was tested by Welch's t-test with Benjamini's-Hochberg's correction of p-value. Statistically significant difference (q < 0.01) in Log2 values and calculated q-values are shown in column H and I, respectively. “NaN” indicates missing or incalculable values. [file mmc5.xlsx]

## Sheet: Supplemental Table S5
Class	Gene Name	Protein Name	Uniprot ID	Mean Log2 value enriched lung	Mean Log2 value non-enriched lung	enriched/non-enriched lung Log2 fold change	T-test Significant	q-value
Glycoproteins	Adipoq	Adiponectin	Q60994	6.72686	7.67943	-0.95257	+	0.00308068
	Agrn	Agrin	A2ASQ1	8.92593	7.38479	1.54114	+	0.00114753
	Aspn	Asporin	Q99MQ4	7.90319	6.01504	1.88815	+	0.00188334
	Dpt	Dermatopontin	Q9QZZ6	9.85467	8.60644	1.24823	+	0.000334546
	Ecm1	Extracellular matrix protein 1	Q61508	7.20877	5.57196	1.63681	+	0.000101206
	Efemp1	EGF-containing fibulin-like extracellular matrix protein 1	Q8BPB5	5.3567	4.93198	0.42472		0.771413
	Eln	Elastin	P54320	10.9021	8.34374	2.55836	+	0.000579688
	Emilin1	EMILIN-1	Q99K41	9.88322	7.96162	1.9216	+	9.72837e-09
	Fbln1	Fibulin-1	Q08879	6.59174	6.21141	0.38033	+	0.0242393
	Fbln5	Fibulin-5	Q9WVH9	12.1185	10.0633	2.0552	+	3.43773e-08
	Fbn1	Fibrillin-1	Q61554	11.4206	10.2542	1.1664	+	0.00360375
	Fga	Fibrinogen alpha chain	E9PV24	10.7326	9.14689	1.58571	+	2.0438e-06
	Fgb	Fibrinogen beta chain	Q8K0E8	12.0861	10.347	1.7391	+	1.45266e-06
	Fgg	Fibrinogen gamma chain	Q8VCM7	10.6724	9.82212	0.85028	+	0.0133336
	Fn1	Fibronectin	P11276	10.6587	8.12545	2.53325	+	3.55968e-07
	Igfbp6	Insulin-like growth factor-binding protein 6	P47880	6.36222	7.34819	-0.98597	+	0.0110241
	Igfbp7	Insulin-like growth factor-binding protein 7	Q61581	8.05431	7.58355	0.47076		0.355838
	Lama2	Laminin subunit alpha-2	Q60675	7.33292	6.7996	0.53332		0.167033
	Lama3	Laminin subunit alpha-3	Q61789	10.3917	8.52131	1.87039	+	2.38482e-06
	Lama4	Laminin subunit alpha-4	P97927	8.00165	6.62128	1.38037	+	2.32491e-05
	Lama5	Laminin subunit alpha-5	Q61001	11.1763	9.06643	2.10987	+	5.93627e-06
	Lamb1	Laminin subunit beta-1	P02469	9.51056	8.30992	1.20064	+	2.30775e-06
	Lamb2	Laminin subunit beta-2	Q61292	11.5043	9.45543	2.04887	+	4.33673e-07
	Lamb3	Laminin subunit beta-3	Q61087	9.99717	7.8524	2.14477	+	2.33379e-06
	Lamc1	Laminin subunit gamma-1	P02468	11.527	9.171	2.356	+	3.24709e-07
	Lamc2	Laminin subunit gamma-2	Q61092	8.90117	7.63142	1.26975	+	3.38992e-05
	Ltbp1	Latent-transforming growth factor beta-binding protein 1	Q8CG19	5.78131	5.73034	0.05097		0.721051
	Mfap4	Microfibril-associated glycoprotein 4	Q9D1H9	7.94696	8.08926	-0.1423		1
	Mmrn1	Multimerin-1	B2RPV6	12.0628	5.90631	6.15649	+	0.00384538
	Mmrn2	Multimerin-2	A6H6E2	4.49577	6.986	-2.49023		0.131991
	Nid1	Nidogen-1	P10493	10.3863	8.74683	1.63947	+	8.5604e-06
	Nid2	Nidogen-2	O88322	8.71627	7.00614	1.71013	+	4.83045e-08
	Npnt	Nephronectin	Q91V88	8.17937	6.31037	1.869	+	1.89549e-06
	Papln	Papilin	Q9EPX2	6.00187	6.6968	-0.69493		0.94674
	Postn	Periostin	Q62009	11.2109	9.21331	1.99759	+	1.39825e-06
	Pxdn	Peroxidasin homolog	Q3UQ28	6.8879	4.58152	2.30638		1
	Spon1	Spondin-1	Q8VCC9	6.68996	6.283	0.40696		0.29266
	Tgfbi	Transforming growth factor-beta-induced protein ig-h3	P82198	6.40369	5.83102	0.57267		0.279939
	Thbs1	Thrombospondin-1	P35441	7.06674	7.59734	-0.5306		0.28768
	Tinagl1	Tubulointerstitial nephritis antigen-like	Q99JR5	7.47516	6.58518	0.88998	+	0.00220768
	Vtn	Vitronectin	P29788	8.21523	6.64935	1.56588	+	1.97608e-05
	Vwa5a	von Willebrand factor A domain-containing protein 5A	Q99KC8	7.06134	7.30574	-0.2444		1
	Vwf	von Willebrand factor	Q8CIZ8	7.58441	6.04588	1.53853	+	0.000547001
Collagens	Col12a1	Collagen alpha-1(XII) chain	Q60847	8.04659	5.99562	2.05097	+	3.87029e-06
	Col14a1	Collagen alpha-1(XIV) chain	Q80X19	11.4212	7.08706	4.33414	+	0.00434631
	Col15a1	Collagen alpha-1(XV) chain	O35206	6.82797	5.33644	1.49153	+	0.00793527
	Col18a1	Collagen alpha-1(XVIII) chain	P39061	7.33108	4.93065	2.40043	+	1.3099e-06
	Col1a1	Collagen alpha-1(I) chain	P11087	12.595	10.8779	1.7171	+	0.0167723
	Col1a2	Collagen alpha-2(I) chain	Q01149	9.52283	8.86955	0.65328		0.373651
	Col3a1	Collagen alpha-1(III) chain	P08121	6.4835	3.24589	3.23761		0.129456
	Col4a1	Collagen alpha-1(IV) chain	P02463	12.2386	9.6289	2.6097	+	0.000351308
	Col4a2	Collagen alpha-2(IV) chain	P08122	13.0203	10.8153	2.205	+	1.75513e-06
	Col5a2	Collagen alpha-2(V) chain	Q3U962	9.47221	2.80811	6.6641		1
	Col6a1	Collagen alpha-1(VI) chain	Q04857	12.3253	10.1732	2.1521	+	1.99691e-06
	Col6a2	Collagen alpha-2(VI) chain	Q02788	12.8063	10.9619	1.8444	+	1.00702e-05
Proteoglycans	Bgn	Biglycan	P28653	9.89092	8.80156	1.08936	+	0.00115953
	Dcn	Decorin	P28654	9.84048	8.86225	0.97823	+	0.0167146
	Fmod	Fibromodulin	P50608	5.0129	5.08003	-0.06713		0
	Hspg2	Perlecan	Q05793	12.3542	10.1808	2.1734	+	5.03285e-08
	Lum	Lumican	P51885	8.7535	7.75139	1.00211	+	0.00170161
	Ogn	Mimecan	Q62000	9.48961	8.75216	0.73745	+	0.016262
	Prelp	Prolargin	Q9JK53	8.83392	8.04251	0.79141	+	0.00616259
	Prg2	Bone marrow proteoglycan	Q61878	8.26735	7.3965	0.87085	+	0.0282011
Affiliated proteins	Anxa1	Annexin A1	P10107	6.51672	7.85067	-1.33395	+	2.23915e-06
	Anxa11	Annexin A11	P97384	7.12592	7.81041	-0.68449	+	0.0976481
	Anxa2	Annexin A2	P07356	6.79945	8.83146	-2.03201	+	0.00263068
	Anxa3	Annexin A3	O35639	6.96257	9.8797	-2.91713	+	6.12232e-08
	Anxa4	Annexin A4	P97429	5.11108	8.0923	-2.98122		0.141046
	Anxa5	Annexin A5	P48036	7.52786	11.2838	-3.75594	+	2.32052e-05
	Anxa6	Annexin A6	P14824	7.2028	9.39711	-2.19431	+	0.00017348
	Anxa7	Annexin A7	Q07076	7.33531	7.27232	0.06299	+	0.0900599
	Colec12	Collectin-12	Q8K4Q8	8.86814	9.20808	-0.33994		0.286762
	Cspg4	Chondroitin sulfate proteoglycan 4	Q8VHY0	6.45676	5.85399	0.60277		0.313041
	Hpx	Hemopexin	Q91X72	6.24738	7.05945	-0.81207		1
	Lgals1	Galectin-1	P16045	NaN	7.49412	NaN		NaN
	Lgals3	Galectin-3	P16110	8.30089	7.88986	0.41103	+	0.0269885
	Lgals9	Galectin-9	O08573	7.06698	5.76043	1.30655	+	0.0244299
	Lman1	Protein ERGIC-53	Q9D0F3	7.67895	7.9697	-0.29075		0.807203
	Plxdc2	Plexin domain-containing protein 2	Q9DC11	6.40065	6.12631	0.27434		0.141497
	Sftpa1	Pulmonary surfactant-associated protein A	P35242	9.07242	7.56671	1.50571	+	8.59134e-06
	Sftpb	Pulmonary surfactant-associated protein B	P50405	5.27328	5.90043	-0.62715		0.445877
	Sftpc	Pulmonary surfactant-associated protein C	P21841	NaN	4.3502	NaN		NaN
Regulators	Cstb	Cystatin-B	Q62426	9.90699	7.41714	2.48985	+	0.000221278
	Ctsc	Dipeptidyl peptidase 1	P97821	8.01116	7.09996	0.9112		1
	Ctsd	Cathepsin D	P18242	NaN	7.52596	NaN		NaN
	Ctsh	Pro-cathepsin H	P49935	NaN	6.0489	NaN		NaN
	F13a1	Coagulation factor XIII A chain	Q8BH61	7.42538	7.05732	0.36806		1
	Hrg	Histidine-rich glycoprotein	Q9ESB3	5.89739	5.58001	0.31738		0.215724
	Itih4	Inter alpha-trypsin inhibitor, heavy chain 4	A6X935	6.84492	6.99996	-0.15504		1
	Kng1	Kininogen-1	O08677	7.82151	8.58595	-0.76444	+	0.000602758
	Loxl1	Lysyl oxidase homolog 1	P97873	10.6462	7.55572	3.09048	+	4.89742e-07
	Plg	Plasminogen	P20918	7.13676	7.64482	-0.50806	+	0.0642592
	Pzp	Pregnancy zone protein	Q61838	7.31943	8.99095	-1.67152	+	0.0104397
	Serpina1b	Alpha-1-antitrypsin 1-2	P22599	5.95284	8.05314	-2.1003	+	0.0279226
	Serpina1c	Alpha-1-antitrypsin 1-3	Q00896	6.8609	9.54407	-2.68317	+	1.36912e-06
	Serpina1d	Alpha-1-antitrypsin 1-4	Q00897	6.99994	8.34041	-1.34047	+	0.000152476
	Serpina1e	Alpha-1-antitrypsin 1-5	Q00898	5.50032	7.20632	-1.706	+	1.85143e-05
	Serpina3k	Serine protease inhibitor A3K	P07759	6.05947	7.60959	-1.55012	+	3.56254e-05
	Serpina3m	Serine protease inhibitor A3M	Q03734	4.16539	5.23517	-1.06978		1
	Serpina6	Corticosteroid-binding globulin	Q06770	4.68536	5.52576	-0.8404		1
	Serpinb1a	Leukocyte elastase inhibitor A	Q9D154	9.84814	6.34818	3.49996		0.290238
	Serpinc1	Antithrombin-III	P32261	6.90378	7.50074	-0.59696		0.607215
	Serpinf2	Alpha-2-antiplasmin	Q61247	6.78173	6.71588	0.06585		0.441281
	Serpinh1	Serpin H1	P19324	9.53991	7.61443	1.92548	+	5.9227e-06
	Tgm1	Protein-glutamine gamma-glutamyltransferase K	Q9JLF6	6.63069	NaN	NaN		NaN
	Tgm2	Protein-glutamine gamma-glutamyltransferase 2	P21981	11.5773	10.2929	1.2844	+	5.78153e-06
Secreted proteins	Egfl7	Epidermal growth factor-like protein 7	Q9QXT5	5.1856	8.80988	-3.62428	+	0.00141101
	S100a10	Protein S100-A10	P08207	NaN	6.1577	NaN		NaN
	S100a13	Protein S100-A13	P97352	NaN	6.98071	NaN		NaN
	S100a6	Protein S100-A6	P14069	NaN	8.6131	NaN		NaN
	S100a8	Protein S100-A8	P27005	NaN	6.40921	NaN		NaN
	S100a9	Protein S100-A9	P31725	5.88785	8.79843	-2.91058	+	8.85856e-06

## Sheet: Sheet1
Class	Gene Name	Protein Name	enriched/non-enriched lung Log2 fold change	q-value
Glycoproteins	Adipoq	Adiponectin	-0.95257	0.00308068
	Agrn	Agrin	1.54114	0.00114753
	Aspn	Asporin	1.88815	0.00188334
	Dpt	Dermatopontin	1.24823	0.000334546
	Ecm1	Extracellular matrix protein 1	1.63681	0.000101206
	Eln	Elastin	2.55836	0.000579688
	Emilin1	EMILIN-1	1.9216	9.72837e-09
	Fbln1	Fibulin-1	0.38033	0.0242393
	Fbln5	Fibulin-5	2.0552	3.43773e-08
	Fbn1	Fibrillin-1	1.1664	0.00360375
	Fga	Fibrinogen alpha chain	1.58571	2.0438e-06
	Fgb	Fibrinogen beta chain	1.7391	1.45266e-06
	Fgg	Fibrinogen gamma chain	0.85028	0.0133336
	Fn1	Fibronectin	2.53325	3.55968e-07
	Igfbp6	Insulin-like growth factor-binding protein 6	-0.98597	0.0110241
	Lama3	Laminin subunit alpha-3	1.87039	2.38482e-06
	Lama4	Laminin subunit alpha-4	1.38037	2.32491e-05
	Lama5	Laminin subunit alpha-5	2.10987	5.93627e-06
	Lamb1	Laminin subunit beta-1	1.20064	2.30775e-06
	Lamb2	Laminin subunit beta-2	2.04887	4.33673e-07
	Lamb3	Laminin subunit beta-3	2.14477	2.33379e-06
	Lamc1	Laminin subunit gamma-1	2.356	3.24709e-07
	Lamc2	Laminin subunit gamma-2	1.26975	3.38992e-05
	Mmrn1	Multimerin-1	6.15649	0.00384538
	Nid1	Nidogen-1	1.63947	8.5604e-06
	Nid2	Nidogen-2	1.71013	4.83045e-08
	Npnt	Nephronectin	1.869	1.89549e-06
	Postn	Periostin	1.99759	1.39825e-06
	Tinagl1	Tubulointerstitial nephritis antigen-like	0.88998	0.00220768
	Vtn	Vitronectin	1.56588	1.97608e-05
	Vwf	von Willebrand factor	1.53853	0.000547001
Collagens	Col12a1	Collagen alpha-1(XII) chain	2.05097	3.87029e-06
	Col14a1	Collagen alpha-1(XIV) chain	4.33414	0.00434631
	Col15a1	Collagen alpha-1(XV) chain	1.49153	0.00793527
	Col18a1	Collagen alpha-1(XVIII) chain	2.40043	1.3099e-06
	Col1a1	Collagen alpha-1(I) chain	1.7171	0.0167723
	Col4a1	Collagen alpha-1(IV) chain	2.6097	0.000351308
	Col4a2	Collagen alpha-2(IV) chain	2.205	1.75513e-06
	Col6a1	Collagen alpha-1(VI) chain	2.1521	1.99691e-06
	Col6a2	Collagen alpha-2(VI) chain	1.8444	1.00702e-05
Proteoglycans	Bgn	Biglycan	1.08936	0.00115953
	Dcn	Decorin	0.97823	0.0167146
	Hspg2	Perlecan	2.1734	5.03285e-08
	Lum	Lumican	1.00211	0.00170161
	Ogn	Mimecan	0.73745	0.016262
	Prelp	Prolargin	0.79141	0.00616259
	Prg2	Bone marrow proteoglycan	0.87085	0.0282011
Affiliated proteins	Anxa1	Annexin A1	-1.33395	2.23915e-06
	Anxa11	Annexin A11	-0.68449	0.0976481
	Anxa2	Annexin A2	-2.03201	0.00263068
	Anxa3	Annexin A3	-2.91713	6.12232e-08
	Anxa5	Annexin A5	-3.75594	2.32052e-05
	Anxa6	Annexin A6	-2.19431	0.00017348
	Anxa7	Annexin A7	0.06299	0.0900599
	Lgals3	Galectin-3	0.41103	0.0269885
	Lgals9	Galectin-9	1.30655	0.0244299
	Sftpa1	Pulmonary surfactant-associated protein A	1.50571	8.59134e-06
Regulators	Cstb	Cystatin-B	2.48985	0.000221278
	Kng1	Kininogen-1	-0.76444	0.000602758
	Loxl1	Lysyl oxidase homolog 1	3.09048	4.89742e-07
	Plg	Plasminogen	-0.50806	0.0642592
	Pzp	Pregnancy zone protein	-1.67152	0.0104397
	Serpina1b	Alpha-1-antitrypsin 1-2	-2.1003	0.0279226
	Serpina1c	Alpha-1-antitrypsin 1-3	-2.68317	1.36912e-06
	Serpina1d	Alpha-1-antitrypsin 1-4	-1.34047	0.000152476
	Serpina1e	Alpha-1-antitrypsin 1-5	-1.706	1.85143e-05
	Serpina3k	Serine protease inhibitor A3K	-1.55012	3.56254e-05
	Serpinh1	Serpin H1	1.92548	5.9227e-06
	Tgm2	Protein-glutamine gamma-glutamyltransferase 2	1.2844	5.78153e-06
Secreted proteins	Egfl7	Epidermal growth factor-like protein 7	-3.62428	0.00141101
	S100a9	Protein S100-A9	-2.91058	8.85856e-06
